# Supplementary material for: Fermentation of Abelmoschus manihot Extract with Halophilic Bacillus licheniformis CP6 Results in Enhanced Anti-Inflammatory Activities
Source: Nutrients. 2023 Jan 7;15(2):309. doi: 10.3390/nu15020309 (PMC9864326; doi:10.3390/nu15020309)
Supplement: Supplementary file 1 [file nutrients-15-00309-s001.zip]

Archive with 1 entries (1 files):
- nutrients-2088686-supplementary.pdf
